# Supplementary material for: Telomerase and Pluripotency Factors Jointly Regulate Stemness in Pancreatic Cancer Stem Cells
Source: Cancers (Basel). 2021 Jun 23;13(13):3145. doi: 10.3390/cancers13133145 (PMC8268125; doi:10.3390/cancers13133145)
Supplement: Supplementary file 1 [file cancers-13-03145-s001.zip]

Archive with 1 entries (1 files):
- cancers-1228733-SI.pdf
